# Supplementary material for: Discrimination of Bipolar Disorder and Schizophrenia Patients Based on LC-HRMS Lipidomics
Source: Metabolites. 2026 Jan 12;16(1):69. doi: 10.3390/metabo16010069 (PMC12843932; doi:10.3390/metabo16010069)
Supplement: Supplementary file 1 [file metabolites-16-00069-s001.zip]

Archive with 1 entries (1 files):
- metabolites-4012736-supplementary.pdf
